# Supplementary material for: A highly visible-transparent thermochromic smart window with broadband infrared modulation for all-season energy savings
Source: Natl Sci Rev. 2024 Nov 13;12(2):nwae408. doi: 10.1093/nsr/nwae408 (PMC11737393; doi:10.1093/nsr/nwae408)
Supplement: nwae408_Supplemental_Files [file nwae408_supplemental_files.zip]

Archive with 3 entries (3 files):
- S1.mp4
- S2.mp4
- Supplementary data.pdf
